# Supplementary material for: TGR5 Activation Modulates an Inhibitory Effect on Liver Fibrosis Development Mediated by Anagliptin in Diabetic Rats
Source: Cells. 2019 Sep 26;8(10):1153. doi: 10.3390/cells8101153 (PMC6829474; doi:10.3390/cells8101153)
Supplement: Supplementary file 1 [file cells-08-01153-s001.zip]

Archive with 3 entries (3 files):
- Supplementary information/Supplementary Material.docx
- Supplementary information/Supplementary Figure 1.pdf
- Supplementary information/Supplementary Figure 2.pdf
